# Supplementary material for: Deconvolution of light sheet microscopy recordings
Source: Sci Rep. 2019 Nov 26;9:17625. doi: 10.1038/s41598-019-53875-y (PMC6879637; doi:10.1038/s41598-019-53875-y)
Supplement: Supplementary file 4 — Deconvolution program [file 41598_2019_53875_MOESM4_ESM.zip]

Archive with 7 entries (7 files):
- LsDeconv/COPYING.pdf
- LsDeconv/GNU PUBLIC LICENSE (GPL).pdf
- LsDeconv/LsDeconv.exe
- LsDeconv/LsDeconv.m
- LsDeconv/LsDeconvGUI.exe
- LsDeconv/README.TXT
- LsDeconv/SourceCode.pdf
