# Supplementary material for: Deconvolution of light sheet microscopy recordings
Source: Sci Rep. 2019 Nov 26;9:17625. doi: 10.1038/s41598-019-53875-y (PMC6879637; doi:10.1038/s41598-019-53875-y)
Supplement: Supplementary file 4 — Deconvolution program [file 41598_2019_53875_MOESM4_ESM.zip › LsDeconv/LsDeconv.m]

% Program for Deconvolution of Light Sheet Microscopy Stacks.
% Copyright TU-Wien 2019, written using MATLAB 2018b by Klaus Becker
% (klaus.becker@tuwien.ac.at)
% LsDeconv is free software: you can redistribute it and/or modify it under the terms of the
% GNU General Public License as published by the Free Software Foundation, either version 3 of the
% License, or at your option) any later version.
% LsDeconv is distributed in the hope that it will be useful, but WITHOUT ANY WARRANTY; without
% even the implied warranty of MERCHANTABILITY or FITNESS FOR A PARTICULAR PURPOSE.  See the GNU
% General Public License for more details. You should have received a copy of the GNU General Public
% License along with this file. If not, see <http://www.gnu.org/licenses/>.

function [] = LsDeconv(varargin)
    try
        disp(' ');
        disp('LsDeconv: Deconvolution tool for Light Sheet Microscopy.'); 
        disp('(c) TU Wien, 2019. This program was written in MATLAB V2018b by klaus.becker@tuwien.ac.at');
        disp(' ');

        if nargin ~= 15
            showinfo();
            if isdeployed
                exit(1);
            end
            return
        end

        %read command line parameters
        inpath = varargin{1};    
        dxy = varargin{2}; dz = varargin{3};
        numit = varargin{4}; NA = varargin{5}; rf = varargin{6};
        lambda_ex = varargin{7}; lambda_em = varargin{8};
        fcyl = varargin{9}; slitwidth = varargin{10};
        damping = varargin{11}; clipval = varargin{12}; stop_criterion = varargin{13};
        mem_percent = varargin{14}; gpu = varargin{15};

        %convert command line parameters from string to double
        if isdeployed              
            dxy = str2double(strrep(dxy, ',', '.'));      
            dz = str2double(strrep(dz, ',', '.'));
            numit = str2double(strrep(numit, ',', '.'));
            NA = str2double(strrep(NA, ',', '.'));
            rf = str2double(strrep(rf, ',', '.'));
            lambda_ex = str2double(strrep(lambda_ex, ',', '.'));
            lambda_em = str2double(strrep(lambda_em, ',', '.'));
            fcyl = str2double(strrep(fcyl, ',', '.'));
            slitwidth = str2double(strrep(slitwidth, ',', '.'));
            damping = str2double(strrep(damping, ',', '.'));
            clipval = str2double(strrep(clipval, ',', '.'));
            stop_criterion = str2double(strrep(stop_criterion, ',', '.'));
            mem_percent = str2double(strrep(mem_percent, ',', '.'));
            gpu = str2double(strrep(gpu, ',', '.'));
        end

        %start data processing
               
        [CPUmem, GPUmem] = getmemory;
        if gpu == 0
            mem = CPUmem * mem_percent / 100;
        else
            mem = GPUmem * mem_percent / 100;
        end
        
        [nx, ny, nz] = getstackinfo(inpath);
        if nx * ny * nz == 0
            error('No valid TIFF files could be found!');
        end

        [tx, ty, tz] = autosplit(nx, ny, nz, mem);
        if tx * ty * tz > 1
            disp(['deconvolution split into ' num2str(tx) ' x ' num2str(ty) ' x ' num2str(tz) ' blocks.']);
        end    

        process(inpath, tx, ty, tz, dxy, dz, numit, NA, rf, lambda_ex, lambda_em, fcyl, slitwidth, damping/100, clipval, stop_criterion, gpu);
        if isdeployed
            exit(0);
        end
    catch ME 
        %error handling
        text = getReport(ME, 'extended', 'hyperlinks', 'off');
        disp(text);
        if isdeployed
            exit(1);
        end
    end 
end

function [CPU_mem, GPU_mem] = getmemory
    [~, m] = memory;
    CPU_mem = m.PhysicalMemory.Available;        
    try
         check = gpuDevice; %check if CUDA is available
         if (check.DeviceSupported == 1)
            GPU_mem = check.TotalMemory;
         else
            GPU_mem = 0;
         end    
    catch    
        GPU_mem = 0;
    end
end

function showinfo()    
    disp('Usage: LsDeconv TIFDIR DELTAXY DELTAZ nITER NA RI LAMBDA_EX LAMBDA_EM FCYL SLITWIDTH DAMPING HISOCLIP STOP_CRIT MEM_PERCENT');
    disp(' ');
    disp('TIFFDIR: Directory containing the 2D-tiff files to be deconvolved(16-bit 0r 32bit float grayscale images supported).');
    disp('The images are expected to be formated with numerical endings, as e.g. xx00001.tif, xx00002.tif, ... xx00010.tif....');    
    disp(' ');
    disp('DELTAXY DELTAZ: xy- and z-Size of a voxel in nanometer. Choosing e.g. 250 500 means that a voxel is 250 nm x 250 nm wide in x- and y-direction');
    disp('and 500 nm wide in z-direction (vertical direction). Values depend on the total magnification of the microscope and the camera chip.');
    disp(' ');
    disp('nITER: max. number of iterations for Lucy-Richardson algorithm. Deconvolution stops before if stop_crit is reached.');
    disp(' ');
    disp('NA: numerical aperture of the objective.');
    disp(' ');
    disp('RI: refractive index of imaging medium and sample');
    disp(' ');
    disp('LAMBDA_EX: fluorescence excitation wavelength in nanometer.');
    disp(' ');
    disp('LAMBDA_EM: fluorescence emmision wavelength in nanometer.');
    disp(' ');
    disp('FCYL: focal length f in millimeter of the cylinder lens used for light sheet generation.');
    disp(' ');
    disp('SLITWIDTH: full width w in millimeter of the slit aperture placed in front of the cylinder lens. The NA of the light sheet');
    disp('generator system is calculated as NaLs = sin(arctan(w/(2*f))');
    disp(' ');
    disp('DAMPING: parameter between 0% and 10%. Increase value for images that are noisy. For images with');
    disp('good signal to noise ratio the damping parameter should be set to zero (no damping at all)'); 
    disp(' ');
    disp('HISTOCLIP: percent value between 0 and 5 percent. If HISTOCLIP is set e.g. to 0.01% then the histogram of the deconvolved');
    disp('stack is clipped at the 0.01 and the 99.99 percentile and the remaininginte intensity values are scaled to the full range (0...65535');
    disp('in case of of 16 bit images, and 0...Imax in case of 32 bit float images, where Imax is the highest intensity value');
    disp('occuring in the source stack');
    disp(' ');
    disp('STOP_CRIT: I the pecentual change to the last iteration step becomes lower than STOP_CRIT the deconvolution of the current');
    disp('block is finished. If STOP_CRIT is e.g. set to 2% then the iteration stops, if there is less than 2% percent');
    disp('change compared to the last iteration step.');
    disp(' ');
    disp('MEM_PERCENT: percent of RAM (or GPU memory, respectivbely, that can maximally by occopied by a data block. If the size of the image stack');
    disp('is larger than MEM_PERCENT * RAMSIZE / 100, the data set is split into blocks that are deconvolved sequentially and then stitched.');
    disp('A value of 4% usually is a good choice when working on CPU, a value of 50% when using the GPU. Decrease this value if other memory consuming');
	disp('programs are active.');    
    disp(' ');
    disp('GPU: 0 = peform convolutions on CPU, 1 = perform convolutions on GPU');
end

%determine the required number of blocks that are deconvolved sequentially
function [tx, ty, tz] = autosplit(npix_x, npix_y, npix_z, maxblocksize)   
    tx = 0; ty = 0; tz = 0;
    tz_max = max(floor(npix_z / 100), 1);
    
    if maxblocksize == 0        
        return
    end
          
    while true
        while true
            if npix_x / tx >= npix_y / ty
                tx = tx + 1;
            else
                ty = ty + 1;
            end
            
            if tx >= 99 || tz_max >= 99
                error('AutoTiles: error during splitting occured!');
            end
            
            for tz = 1 : tz_max
                bytes = ceil(npix_x / tx) * ceil(npix_y / ty) * ceil(npix_z / tz) * 4;
                if bytes <= maxblocksize                     
                    return
                end
            end
        end
    end
end

function  process(inpath, tx, ty, tz, dxy, dz, numit, NA, rf, lambda_ex, lambda_em, fcyl, slitwidth, damping, ...
            clipval, stop_criterion, gpu)
    tic;      
    %generate PSF
    Rxy = 0.61 * lambda_em / NA;
    dxy_corr = min(dxy, Rxy / 3);
    [psf, nxy, nz, FWHMxy, FWHMz] = LsMakePSF(dxy_corr, dz, NA, rf, lambda_ex, lambda_em, fcyl, slitwidth);

    %start deconvolution
    scal  = deconvolve(inpath, psf, numit, damping, tx, ty, tz, clipval, stop_criterion, dxy, dz, gpu);

    %write parameter info file
    disp('generating info file...');
    fid = fopen([inpath '\deconvolved\DECONV_parameters.txt'],'w');
    fprintf(fid, '%s\r\n',['deconvolution finished at ' datestr(now)]);
    fprintf(fid, '%s\r\n',['data processed on GPU: ' num2str(gpu)]);
    fprintf(fid, '%s\r\n',['elapsed time: ' datestr(datenum(0,0,0,0,0, toc),'HH:MM:SS')]);
    fprintf(fid, '%s\r\n', '');
    fprintf(fid, '%s\r\n',['highest intensity value in deconvolved data: ' num2str(scal)]);
    fprintf(fid, '%s\r\n',['focal length of cylinder lens (mm): ' num2str(fcyl)]);
    fprintf(fid, '%s\r\n',['width of slit aperture (mm): ' num2str(slitwidth)]);
    fprintf(fid,'%s\r\n', ['histogram clipping value (%): ' num2str(clipval)]);
    fprintf(fid, '%s\r\n',['numerical aperture: ' num2str(NA)]);
    fprintf(fid, '%s\r\n',['excitation wavelength (nm): ' num2str(lambda_ex)]);
    fprintf(fid, '%s\r\n',['emission wavelength (nm): ' num2str(lambda_em)]);
    fprintf(fid, '%s\r\n',['refractive index: ' num2str(rf)]);
    fprintf(fid, '%s\r\n',['max. iterations: ' num2str(numit)]);
    fprintf(fid, '%s\r\n',['damping factor (%): ' num2str(damping)]);
    fprintf(fid, '%s\r\n',['stop criterion (%): ' num2str(stop_criterion)]);
    fprintf(fid, '%s\r\n', '');
    fprintf(fid, '%s\r\n',['source data folder: ' inpath]);
    fprintf(fid, '%s\r\n',['number of blocks (x y z): ' num2str(tx)  ' x ' num2str(ty) ' x ' num2str(tz)]);
    fprintf(fid, '%s\r\n', '');
    fprintf(fid, '%s\r\n',['voxel size : ' num2str(dxy)  ' nm x ' num2str(dxy) ' nm x ' num2str(dz) ' nm']);
    fprintf(fid, '%s\r\n',['size of PSF (pixel): ' num2str(nxy)  ' x ' num2str(nxy) ' x ' num2str(nz)]);
    fprintf(fid, '%s\r\n',['FWHHM of PSF lateral (nm): ' num2str(FWHMxy)]);
    fprintf(fid, '%s\r\n',['FWHHM of PSF axial (nm): ' num2str(FWHMz)]);
    Rxy = 0.61 * lambda_em / NA;
    Rz = (2 * lambda_em * rf) / NA^2;
    fprintf(fid, '%s\r\n',['Rayleigh range of objective lateral (nm): ' num2str(Rxy)]);
    fprintf(fid, '%s\r\n',['Rayleigh range of objective axial (nm): ' num2str(Rz)]);
    fclose(fid);
    
    disp(['deconvolution of: ' strrep(inpath, '\', '/') ' finished successfully']);
    disp(['elapsed time: ' datestr(datenum(0,0,0,0,0, toc),'HH:MM:SS')]);
    disp('----------------------------------------------------------------------------------------');
end

function scal = deconvolve(inpath, psf, numit, damping, numxblocks, numyblocks, numzblocks, clipval, stop_criterion, dxy, dz, gpu)
    [info.x, info.y, info.z] = getstackinfo(inpath);
    [p1, p2] = split(info, numxblocks, numyblocks, numzblocks);
    %p1(blocknr, 1) : xstart; p1(blocknr, 2) : ystart; p1(blocknr, 3) : zstart
    %p2(blocknr, 1) : xend; p2(blocknr, 2) : yend; p2(blocknr, 3) : zend
    
    blocklist = strings(size(p1, 1), 1);
    rawmax = 0; deconvmax = 0; deconvmin = Inf;
    x = 1; y = 2; z = 3;
    
    for i = 1 : size(blocklist, 1)
        %begin processing next block
                
        disp( ['loading block ' num2str(i) ' from ' num2str(size(blocklist, 1))]);
        
        %load next block of data
        startp = p1(i, :); endp = p2(i, :);
        %startpos(x), startpos(y), startps(z) : start coordinates of currrent block (i)
        %endpos(x), endpos(y), endpos(z) : end coordinates of current block
                
        %load next bl�ock into memory     
        x1 = startp(x); x2 = endp(x);
        y1 = startp(y); y2 = endp(y);
        z1 = startp(z); z2 = endp(z);
        bl = load_block(inpath, x1, x2, y1, y2, z1, z2);
                
        %get min-max of raw data stack
        temp = max(bl(:));
        if temp > rawmax
            rawmax = temp;
        end
        
        %deconvolve current block of data
        disp(['processing block ' num2str(i) ' from ' num2str(size(blocklist, 1))]);        
        bl = process_block(bl, psf, numit, damping, stop_criterion, gpu);        
                
        %find maximum value in processed data
        temp = max(bl(:));
        if temp > deconvmax
            deconvmax = temp;
        end
        temp = min(bl(:));
        if temp < deconvmin
            deconvmin = temp;
        end
        
        if numxblocks * numyblocks * numzblocks > 1 % there is more than one block
            disp(['saving block ' num2str(i) ' from ' num2str(size(blocklist, 1))]);
            
            %save block to disk
            blocklist(i) = [tempdir 'bl' num2str(i) '_temp.mat'];
            save(blocklist(i), 'bl', '-v7.3', '-nocompression');
        end
    end
    
    if clipval > 0
        %estimate the global histogram and upper and lower clipping values
        nbins = 1e6;
        binwidth = deconvmax / nbins;
        bins = 0 : binwidth : deconvmax;
        
        %calculate cumulative histogram by scanning all blocks
        disp('calculating histogram...');
        
        chist = cumsum(histcounts(bl, bins)); %histogram from last block
        if numxblocks * numyblocks * numzblocks > 1
            for i = size(blocklist, 1) - 1 : -1 : 1
                S = load(blocklist(i), 'bl');
                chist = chist + cumsum(histcounts(S.bl, bins));
            end
            clear S;
        end
        
        %determine upper and lower histogram clipping values
        chist = chist / max(chist) * 100; %normalize cumulative histogram to 0..100%
        
        low_clip = findClosest(chist, clipval) * binwidth;
        high_clip = findClosest(chist, 100-clipval) * binwidth;
    end
    
    %make folder for results and write tiff-images
    outpath = [inpath '\deconvolved'];
    if exist(outpath, 'dir') == 0
        mkdir(outpath);
    else
        delete([outpath '\*.tif']);
    end
    
    %mount data and save data layeer by layer
    blnr = 1; imagenr = 1;
    for i = 1 : numzblocks
        disp(['mounting layer ' num2str(i) ' from ' num2str(numzblocks)]);
        
        %load and mount next layer of images
        if numxblocks * numyblocks * numzblocks > 1
            R = zeros(info.x, info.y, p2(blnr, z)- p1(blnr, z)+1, 'single');
            for j = 1 : numxblocks * numyblocks
                S = load(blocklist(blnr), 'bl');
                delete(convertStringsToChars(blocklist(blnr)));
                
                R( p1(blnr, x) : p2(blnr, x), p1(blnr, y) : p2(blnr, y), :) = S.bl;
                blnr = blnr + 1;
            end
            clear S;
        else %if there is only one block of data
            R = bl;
            clear bl;
        end
        
        %rescale deconvolved data
        if rawmax <= 65535
            scal = 65535;
        else
            scal = rawmax; %scale to maximum of input data
        end
        
        if clipval > 0
            %perform histogram clipping
            R(R < low_clip) = low_clip;
            R(R > high_clip) = high_clip;
            R = (R - low_clip) ./ (high_clip - low_clip) .* scal;
        else
            %otherwise scale to min..max
            R = (R - deconvmin) ./ (deconvmax - deconvmin) * scal;
        end
        
        %write images to folder
        disp('saving images...');
        
        for k = 1 : size(R, 3)
            s = num2str(imagenr);
            while length(s) < 6
                s = strcat('0', s);
            end
            fullname = [outpath '\deconv_' s '.tif'];
            
            if rawmax <= 65535 %16bit data
                im = uint16(squeeze(R(:, :, k)));
                imwrite(im', fullname);
            else %32 bit data
                im = squeeze(R(:, :, k));
                writeTiff32(im', fullname) %R must be single;
            end
            imagenr = imagenr + 1;
        end
    end        
end

function bl = load_block(inpath, start_x, end_x, start_y, end_y, start_z, end_z)	
    filelist = dir(fullfile(inpath, '\*.tif'));
    
    nx = end_x - start_x;
    ny = end_y - start_y;
    nz = end_z - start_z;
    
    bl = zeros(nx+1, ny+1, nz+1, 'single');
    for k = 1 : nz+1
       im = im2single((imread([inpath '\' filelist((k-1)+start_z).name], 'PixelRegion',{[start_y,end_y],[start_x,end_x]})));             
       bl(:, :, k) = im';
    end	
end

function block = process_block(block, psf, numit, damping, stopcrit, gpu)
    %for efficiency of FFT pad data in a way that the largest prime factor becomes <= 5
    blx = size(block, 1); bly = size(block, 2); blz = size(block, 3);
    pad_x = 0.5 * (findGoodFFTLength(blx + 4 * size(psf, 1)) - blx);
    pad_y = 0.5 * (findGoodFFTLength(bly + 4 * size(psf, 2)) - bly);
    pad_z = 0.5 * (findGoodFFTLength(blz + 4 * size(psf, 3)) - blz);
    
    block = padarray(block, [floor(pad_x) floor(pad_y) floor(pad_z)], 'pre', 'symmetric');
    block = padarray(block, [ceil(pad_x) ceil(pad_y) ceil(pad_z)], 'post', 'symmetric');
    
    %deconvolve block using Lucy-Richardson algorithm
    if gpu
        block = deconGPU(block, psf, numit, damping, stopcrit);
    else
        block = deconCPU(block, psf, numit, damping, stopcrit);
    end
 
    %remove padding
    block = block(floor(pad_x) : end-ceil(pad_x)-1, floor(pad_y) : end-ceil(pad_y)-1, floor(pad_z) : end-ceil(pad_z)-1);
end

%provides coordinates of subblocks after splitting
function [p1, p2] = split(info, nx, ny, nz)
    xw = ceil(info.x / nx);
    yw = ceil(info.y / ny);
    zw = ceil(info.z / nz);
    
    p1 = zeros(nx*ny*nz, 3);
    p2 = zeros(nx*ny*nz, 3);
    
    n = 0;
    for i = 0 : nz-1
        zs = i * zw + 1;
        for j = 0 : ny-1
            ys = j * yw + 1;
            for k = 0 : nx-1
                xs = k * xw + 1;
                n = n + 1;
                p1(n, 1) = xs;
                p2(n, 1) = min([xs + xw - 1, info.x]);
                
                p1(n, 2) = ys;
                p2(n, 2) = min([ys + yw - 1, info.y]);
                
                p1(n, 3) = zs;
                p2(n, 3) = min([zs + zw - 1, info.z]);
            end
        end
    end
end

%writes 32bit float tiff-imges
function writeTiff32(img, fname)
    t = Tiff(fname, 'w');
    tag.ImageLength = size(img, 1);
    tag.ImageWidth = size(img, 2);
    tag.Compression = Tiff.Compression.LZW;
    tag.SampleFormat = Tiff.SampleFormat.IEEEFP;
    tag.Photometric = Tiff.Photometric.MinIsBlack;
    tag.BitsPerSample = 32;
    tag.SamplesPerPixel = 1;
    tag.PlanarConfiguration = Tiff.PlanarConfiguration.Chunky;
    t.setTag(tag);
    t.write(img);
    t.close();
end

function index = findClosest(data, x)
    [~,index] = min(abs(data-x));
end

function x = findGoodFFTLength(x)
    while max(factor(x)) > 5
        x = x + 1;
    end
end

%Lucy-Richardson deconvolution
function deconvolved = deconCPU(stack, psf, niter, lambda, stop_criterion)     
    deconvolved = stack;        
    OTF = single(psf2otf(psf, size(stack)));      
    
    R = 1/26 * ones(3, 3, 3, 'single'); R(2,2,2) = single(0);
  
    for i = 1 : niter 
        denom = convFFT(deconvolved, OTF);
        denom(denom < eps('single')) = eps('single'); % protect against division by zero
        
        if lambda == 0                       
            deconvolved_new = convFFT(stack ./ denom, conj(OTF)) .* deconvolved;
        else           
            deconvolved_new = (1 - lambda) .* convFFT(stack ./ denom, conj(OTF)) .* deconvolved ...
                + lambda .* convn(deconvolved, R, 'same');
        end
        
        %estimate quality criterion
        delta = sqrt(sum((deconvolved(:) - deconvolved_new(:)).^2));
        if i == 1
            delta_rel = 0;
        else
            delta_rel = (deltaL - delta) / deltaL * 100;
        end
        
        deconvolved = deconvolved_new;
        deltaL = delta;
        
        disp(['iteration: ' num2str(i), ' delta: ' num2str(delta_rel, 3)]);   
        
        if i > 1 && delta_rel <= stop_criterion
            disp('stop criterion reached. Finishing iterations.');           
            break
        end              
    end
    
    %get rid of imaginary artifacts
    deconvolved = abs(deconvolved);
end

function deconvolved = deconGPU(stack, psf, niter, lambda, stop_criterion)     
    deconvolved = stack;        
    psf_inv = psf(end:-1:1,end:-1:1, end:-1:1); % spatially reversed psf 
    
    R = 1/26 * ones(3, 3, 3, 'single'); R(2,2,2) = single(0);
  
    for i = 1 : niter 
        denom = convGPU(deconvolved, psf);
        denom(denom < eps('single')) = eps('single'); % protect against division by zero
        
        if lambda == 0                       
            deconvolved_new = convGPU(stack ./ denom, psf_inv) .* deconvolved;
        else           
            deconvolved_new = (1 - lambda) .* convGPU(stack ./ denom, psf_inv) .* deconvolved ...
                + lambda .* convn(deconvolved, R, 'same');
        end
        
        %estimate quality criterion
        delta = sqrt(sum((deconvolved(:) - deconvolved_new(:)).^2));
        if i == 1
            delta_rel = 0;
        else
            delta_rel = (deltaL - delta) / deltaL * 100;
        end
        
        deconvolved = deconvolved_new;
        deltaL = delta;
        
        disp(['iteration: ' num2str(i), ' delta: ' num2str(delta_rel, 3)]);   
        
        if i > 1 && delta_rel <= stop_criterion
            disp('stop criterion reached. Finishing iterations.');           
            break
        end              
    end
    
    %get rid of imaginary artifacts
    deconvolved = abs(deconvolved);
end

%deconvolve with OTF
function R = convFFT(data , otf)      
    R = ifftn(otf .* fftn(data));   
end

function R = convGPU(data, psf)
    R = gather(convn(gpuArray(data), psf, 'same'));
end

%calculates a theoretical point spread function
function [psf, nxy, nz, FWHMxy, FWHMz] = LsMakePSF(dxy, dz, NA, nf, lambda_ex, lambda_em, fcyl,slitwidth)        
    disp('calculating PSF...');
    [nxy, nz, FWHMxy, FWHMz] = DeterminePSFsize(dxy, dz, NA, nf, lambda_ex, lambda_em, fcyl, slitwidth);
      
    %construct psf  
    NAls = sin(atan(slitwidth / (2 * fcyl)));  
    psf = samplePSF(dxy, dz, nxy, nz, NA, nf, lambda_ex, lambda_em, NAls);   
    disp('ok');
end


%determine the required grid size (xyz) for psf sampling
function [nxy, nz, FWHMxy, FWHMz] = DeterminePSFsize(dxy, dz, NA, nf, lambda_ex, lambda_em, fcyl, slitwidth)      
    %Size of PSF grid is gridsize (xy z) times FWHM     
    gridsizeXY = 2;    
    gridsizeZ = 2;    
    
    NAls = sin(atan(0.5 * slitwidth / fcyl));  
    halfmax = 0.5 .* LsPSFeq(0, 0, 0, NA, nf, lambda_ex, lambda_em, NAls);
    
    %find zero crossings
    fxy = @(x)LsPSFeq(x, 0, 0, NA, nf, lambda_ex, lambda_em, NAls) - halfmax;
    fz = @(x)LsPSFeq(0, 0, x, NA, nf, lambda_ex, lambda_em, NAls) - halfmax;    
    FWHMxy = 2 * abs(fzero(fxy, 100));
    FWHMz = 2 * abs(fzero(fz, 100));
      
    Rxy = 0.61 * lambda_em / NA;
    dxy_corr = min(dxy, Rxy / 3);
    
    nxy = ceil(gridsizeXY * FWHMxy / dxy_corr);
    nz = ceil(gridsizeZ * FWHMz / dz);
       
    %ensure that the grid dimensions are odd
    if mod(nxy, 2) == 0
        nxy = nxy + 1;
    end
    if mod(nz, 2) == 0
        nz = nz + 1;
    end    
end

function psf = samplePSF(dxy, dz, nxy, nz, NA_obj, rf, lambda_ex, lambda_em, NA_ls)
    if mod(nxy, 2) == 0 || mod(nz, 2) == 0
        error('function samplePSF: nxy and nz must be odd!');
    end      
    
    psf = zeros((nxy - 1) / 2 + 1, (nxy - 1) / 2 + 1, (nz - 1) / 2 + 1, 'single');                        
    for z = 0 : (nz - 1) / 2
        for y = 0 : (nxy - 1) / 2
            for x = 0 : (nxy - 1) / 2
               psf(x+1, y+1, z+1) = LsPSFeq(x*dxy, y*dxy, z*dz, NA_obj, rf, lambda_ex, lambda_em, NA_ls);   
            end        
        end
    end 
        
    %Since the PSF is symmetrical around all axes only the first Octand
    %is calculated for computation efficiency. The other 7 Octands are obtained by mirroring around
    %the respecitve axes
    psf = mirror8(psf);   
    
    %normalize psf to integral one
    psf = psf ./ sum(psf(:));
end

function R = mirror8(p1)    
    %mirrors the content of the first quadrant to all other quadrants to
    %obtain the complete PSF.
    
    sx = 2 * size(p1, 1) - 1; sy = 2 * size(p1, 2) - 1; sz = 2 * size(p1, 3) - 1;        
    cx = ceil(sx / 2); cy = ceil(sy / 2); cz = ceil(sz / 2);
    
    R = zeros(sx, sy, sz, 'single');
    R(cx:sx, cy:sy, cz:sz) = p1;
    R(cx:sx, 1:cy, cz:sz) = flip3D(p1, 0, 1 ,0);
    R(1:cx, 1:cy, cz:sz) = flip3D(p1, 1, 1, 0);
    R(1:cx, cy:sy, cz:sz) = flip3D(p1, 1, 0, 0);     
    R(cx:sx, cy:sy, 1:cz) = flip3D(p1, 0, 0, 1);
    R(cx:sx, 1:cy, 1:cz) =  flip3D(p1, 0, 1 ,1);
    R(1:cx, 1:cy, 1:cz) =  flip3D(p1, 1, 1, 1);
    R(1:cx, cy:sy, 1:cz) =  flip3D(p1, 1, 0, 1);
end

%utility function for mirror8
function R = flip3D(data, x, y, z)        
    R = data;
    if x
        R = flip(R, 1);
    end
    if y
        R = flip(R, 2);
    end
    if z
        R = flip(R, 3);
    end
end

%calculates PSF at point (x,y,z)
function R = LsPSFeq(x, y, z, NAobj, n, lambda_ex, lambda_em, NAls)                        
    R = PSF(z, 0, x, NAls, n, lambda_ex) .* PSF(x, y, z, NAobj, n, lambda_em);    
end

%utility function for LsPSFeq
function R = PSF(x, y, z, NA, n, lambda)                                
    f2 = @(p)f1(p, x, y, z, lambda, NA, n);    
    R = 4 .* abs(integral(f2, 0, 1, 'AbsTol',1e-3)).^2;
end

%utility function for LsPSFeq
function R = f1(p, x, y, z, lambda, NA, n)            
    R = besselj(0, 2 .* pi .* NA .* sqrt(x.^2 + y.^2) .* p ./ (lambda .* n))...
        .* exp(1i .* (-pi .* p.^2 .* z .* NA.^2) ./ (lambda .* n.^2)) .* p;    
end

function [x, y, z] = getstackinfo(datadir)
    filelist = dir(fullfile(datadir, '\*.tif'));
    if numel(filelist) == 0
        x = 0; y = 0; z = 0;
    else
        test = (imread([datadir '\' filelist(1).name]))';
        x = size(test, 1);
        y = size(test, 2);
        z = numel(filelist);
    end
end
