# Supplementary material for: Deconvolution of light sheet microscopy recordings
Source: Sci Rep. 2019 Nov 26;9:17625. doi: 10.1038/s41598-019-53875-y (PMC6879637; doi:10.1038/s41598-019-53875-y)
Supplement: Supplementary file 4 — Deconvolution program [file 41598_2019_53875_MOESM4_ESM.zip › LsDeconv/README.TXT]

Copyright TU-Wien 2019, written Klaus Becker (klaus.becker@tuwien.ac.at)

LsDeconv is free software. You can redistribute it and/or modify it under the terms of the GNU General Public License as published by the Free Software Foundation, either version 3 of the License, or at your option) any later version.

LsDeconv is distributed in the hope that they will be useful, but WITHOUT ANY WARRANTY; without even the implied warranty of MERCHANTABILITY or FITNESS FOR A PARTICULAR PURPOSE.  See the GNU General Public License for more details. You should have received a copy of the GNU General PublicLicense along with LsDeconv. If not, see <http://www.gnu.org/licenses/>.


please unzip the folder LsDeconv.zip first!

IMPORTANT INSTALLATION NOTE:
********************************************************
A) LsDeconv REQUIRES THE MATLAB RUNTIME LIBRARIES TO WORK PROPERLY! 

Verify that exactly version 9.5 (R2018b,64-bit) of the MATLAB Runtime is installed before running LsDeconv.exe or LsDeconvGUI.exe. They can be downloaded for free from the follwing website:

http://www.mathworks.com/products/compiler/mcr/index.html. Reboot your computer after install.

B) REMOVAL OF EXECUTION PROTECTION IN WINDOWS
Presumably, after unzipping, the two program files "LsDeconv.exe" and "LsDeconvGUI.exe" within the "LsDeconv" folder are marked with an "execution protection flag" that has been automatically added by Windows to prevent files originating from an internet location to be executed by safety reasons. To get rid of this execution protection flag please perform a right click on "LsDeconv.exe" and select "properties" in the appearing context men�. An input box opens where at the bottom something like "This file came from another computer...."is written. Right side from it there is a checkbox titeled "Allow access". Please uncheck! Repeat this procedure with "LsDeconvGUI.exe". Otherwise, maybe the program would be blocked from running by the operating system!

********************************************************

For starting the program please click on "LSDeconvGUI.exe" within the "LsDeconv" Folder.

The program was tested on a PC with 8 Cores and 32GB RAM, running a Windows 10 operating system (last updates included) The program would NOT operate on a 32 bit version of Windows. The absolute minimum for deconvolving the demo dataset (embryo) are 4GB free RAM, better 8GB. Otherwise the number of blocks in which the dataset is splitted may become so large that border artefacts may become apparent. Please close all other programs before starting a deconvolution to save memory!

The installation time is about 10 minutes on a "normal" desktop computer if the Matlab Runtime libriaries have still to be installed, otherwise below a minute.

A demo data set (demo-embryo) containing 671 grayscale 16bit TIFF images (1.4 GB size in total)is provided on a google drive and can be downloaded using the following link:

https://drive.google.com/drive/folders/1hUXiw8N0d8ESIR5Qou2ttWaozqNCN6F7?usp=sharing

Please close all other running programs before running the demo. For trying the demo use the follwing parameters within LsDeconvGUI.exe:

	voxelxy: 3720
	voxel z: 3720
	number of iterations: 100
	damping: 0
	stop criterion: 2
	histogram clip: 0.010
	max blocksize: 4.0
	NA ojbjective: 0.14
	f cylinder lens: 80
	lambda ex: 488
	lambda em: 520
	refractive index: 1.561
	slit aperture: 8
	
Select the folder containing the tiff-images (embryo) by clicking "Select TIFF image folder)"
Finally click on "run LsDeconv.exe" A command line window should open and the program starts.
	
The time for deconvolving the demo data setshould be less than one hour on a state of the art computer.

After the program has finished, the deconvolved images can be found in an automatically generated subfolder of "demo-embryo" named "deconvolved".
	
********************************************************

Alternatviely to using the graphical user interface (LsDeconvGUI.exe) the program can also be run from the command line (LSDeconv.exe) or run within the MATLAB (R2018b) environment (LsDeconv.m)

USAGE OF THE PROGRAM FROM THE COMMAND LINE:

LsDeconv TIFDIR DELTAXY DELTAZ nITER NA RI LAMBDA_EX LAMBDA_EM FCYL SLITWIDTH DAMPING HISOCLIP STOP_CRIT MEM_PERCENT

TIFFDIR: Directory containing the 2D-tiff files to be deconvolved(16-bit 0r 32bit float grayscale images supported). The images should be formatted with numerical endings, as e.g. xx00001.tif, xx00002.tif, ... xx00010.tif....    

DELTAXY DELTAZ: xy- and z-Size, respectively of a voxel in nanometer. Choosing e.g. 250 500 means that a voxel is 250 nm x 250 nm wide in x- and y-direction and 500 nm wide in z-direction (vertical direction). Values depend on the total magnification of the microscope and the camera chip.

nITER: max. number of iterations for Lucy-Richardson algorithm. Deconvolution stops before if stop_crit is reached.

NA: numerical aperture of the objective.

RI: refractive index of imaging medium/sample

LAMBDA_EX: fluorescence excitation wavelength in nanometers.

LAMBDA_EM: fluorescence emmision wavelength in nanometers.

FCYL: focal length f (in millimeter) of the cylinder lens used for light sheet generation.

SLITWIDTH: full width w in millimeter of the slit aperture placed in front of the cylinder lens. The NA of the light sheet
generator system is calculated as NaLs = sin(arctan(w/(2*f))

DAMPING: parameter between 0% and 10%. Increase value for images that are noisy. For images with good signal to noise ratio the damping parameter usually can be set to zero (no damping at all) 

HISTOCLIP: percent value between 0 and 5 percent. If HISTOCLIP is set e.g. to 0.01% then the histogram of the deconvolved stack is clipped at the 0.01 and the 99.99 percentile and the non-clipped pixel values are scaled to the full 16-bit range (0...65535 in case of of 16 bit images, or 0...Imax in case of 32 bit float images, where Imax is the highest intensity value occuring in the source stack

STOP_CRIT: (Percent) When the pecentual change relatively to the last iteration step becomes lower than STOP_CRIT the deconvolution of the current block is finished. If STOP_CRIT is e.g. set to 2% then the iteration stops, if there is less than 2% percent change compared to the last iteration step.

MEM_PERCENT: percent of RAM that can maximally by occupied by a data block. If the size of the image stack is larger than MEM_PERCENT * RAMSIZE / 100, the data set is split into blocks that are deconvolved sequentially and then stitched. A value of 5% usually is a good choice if using the CPU, 50% if using the GPU. Decrease this value if other memory consuming programs are active or if the program crashes with a memory error.


If you regulary run LSDeconv.exe from the command line instead of using the GUI it would be convenient to add the Folder LsDeconv to the System Path variable.
